# Supplementary material for: Male long-distance migrant turned sedentary; The West European pond bat (Myotis dasycneme) alters their migration and hibernation behaviour
Source: PLoS One. 2019 Oct 28;14(10):e0217810. doi: 10.1371/journal.pone.0217810 (PMC6816563; doi:10.1371/journal.pone.0217810)
Supplement: S1 Table — The weight is averaged per week. The table gives average weight of females, males both adults and juveniles. (XLS) [file pone.0217810.s004.xls]

## Sheet: S4 table
Avg weight'	sex	week number	age	N observations
17	f	3	ad	1
16.25	f	4	ad	2
18.5	f	5	ad	2
17.5	f	7	ad	1
16.9	f	10	ad	2
16.5	f	10	juv	1
16.625	f	11	ad	4
16.6	f	12	ad	3
15.6857	f	13	ad	7
16.25	f	14	ad	52
17.3627	f	15	ad	51
17.962	f	16	ad	79
18.339	f	17	ad	41
20.0545	f	18	ad	33
20.9364	f	19	ad	22
20.3627	f	20	ad	169
19.4228	f	21	ad	136
16.9333	f	21	juv	3
19.9849	f	22	ad	93
16.8333	f	22	juv	3
19.5602	f	23	ad	108
18	f	23	juv	1
17.9132	f	24	ad	371
17.3133	f	24	juv	15
17.4261	f	25	ad	218
15.8462	f	25	juv	13
17.9024	f	26	ad	41
15.1667	f	26	juv	3
17.6789	f	27	ad	71
17.1889	f	27	juv	9
17.9318	f	28	ad	110
15.7048	f	28	juv	42
17.9164	f	29	ad	67
16.3	f	29	juv	20
18.3714	f	30	ad	70
16.25	f	30	juv	20
17.8594	f	31	ad	32
16.7	f	31	juv	15
19.1923	f	32	ad	13
17.3188	f	32	juv	16
19.0237	f	33	ad	38
16.5333	f	33	juv	15
18.7273	f	34	ad	22
16.6125	f	34	juv	8
19.6757	f	35	ad	37
17.0063	f	35	juv	16
21.5952	f	36	ad	21
14.8333	f	36	juv	3
20.0375	f	37	ad	8
22.0758	f	38	ad	33
21.48	f	39	ad	10
19.8833	f	40	ad	6
20.5	f	41	ad	1
20.2333	f	42	ad	3
17.2	f	42	juv	1
23.5	f	43	ad	1
23.5	f	44	juv	1
21.5	f	46	ad	1
20.5	f	51	ad	2
13.8333	m	3	ad	3
15.5	m	4	ad	1
14.2	m	5	juv	1
14.25	m	7	ad	2
15.6857	m	10	ad	7
14.2778	m	11	ad	9
14.2125	m	13	ad	8
14.52	m	14	ad	10
14.2909	m	15	ad	11
15.3261	m	16	ad	23
16.375	m	17	ad	4
18.3556	m	18	ad	9
16.25	m	19	ad	38
16.5067	m	20	ad	15
16.4722	m	21	ad	18
15.6667	m	21	juv	3
17.5233	m	22	ad	30
16.8	m	22	juv	5
16.1667	m	23	ad	30
15.7556	m	23	juv	9
15.7238	m	24	ad	42
15.6357	m	24	juv	14
15.5471	m	25	ad	17
14.3889	m	25	juv	18
16.6333	m	26	ad	15
15.6667	m	26	juv	6
16.7864	m	27	ad	22
15.4619	m	27	juv	21
16.835	m	28	ad	20
14.7375	m	28	juv	40
18.0714	m	29	ad	7
15.1818	m	29	juv	33
16.86	m	30	ad	25
14.575	m	30	juv	20
15.9167	m	31	ad	18
15.0417	m	31	juv	24
16.3944	m	32	ad	18
15.6667	m	32	juv	9
15.9737	m	33	ad	19
15.5312	m	33	juv	16
16.4233	m	34	ad	30
17.08	m	34	juv	5
16.4705	m	35	ad	44
16.35	m	35	juv	4
16.613	m	36	ad	46
15.3333	m	36	juv	3
16.1467	m	37	ad	15
13.5	m	37	juv	1
17.0641	m	38	ad	39
18.1	m	38	juv	2
16.6763	m	39	ad	19
17.64	m	40	ad	10
20.1	m	41	ad	5
18.8111	m	42	ad	9
17.875	m	46	ad	8
17.75	m	51	ad	2
