# Supplementary material for: Male long-distance migrant turned sedentary; The West European pond bat (Myotis dasycneme) alters their migration and hibernation behaviour
Source: PLoS One. 2019 Oct 28;14(10):e0217810. doi: 10.1371/journal.pone.0217810 (PMC6816563; doi:10.1371/journal.pone.0217810)
Supplement: S2 Table — (XLS) [file pone.0217810.s005.xls]

## Sheet: S5 table
ringnumber	sex	capture date	capture location	x coordinate	y coordinate	recapture date	recapture location	x coordinate	y coordinate
1858	female	1944-05-29	st pietersberg, caestert	176520	313200	1942-01-07	Beets	127000	511000
2040	female	1967-04-26	berlikum, church	173000	584000	1962-07-25	Ehrentrup (lage/Lippe, 10 km t. NW v. Detmold	391200	463400
2320	female	1973-09-19	Sloten, church	173000	545000	1965-07-30	Essen-Werden, Markt 3	295200	384900
2638	female	1969-03-08	Sloten, church	173000	545000	1968-08-15	Menden, Honental, Kl. Prinzenhohle	371800	363600
4067	female	1946-09-15	dolinegrot, heer (III = plenkert?)	180425	316160	1942-12-27	Bennigbroek	130000	524000
4340	female	1942-08-28	leraarsgroeve, in het geuldal	182000	320350	1942-01-05	Broek op langedijk (Alkmaar)	115000	521000
4634	female	1943-05-08	gasthuisdel III (bemelen)	182210	317870	1942-01-10	ter Aar	109000	465000
5611	female	1944-04-16	st pietersberg, stelsel zonneberg	176455	315318	1942-12-30	Helv. Weg 103, Vught	149000	407000
5890	female	1960-09-02	wommels, church	169000	569000	1959-07-27	Horn bij Detmold	396500	471500
6212	female	1946-06-01	st pietersberg, zuidelijk complex	176455	315318	1942-12-30	Eernewoude	192000	572000
6428	female	1944-06-07	scharnderberggroeve, te heer	180530	316345	1943-10-07	Mijdrecht	119000	469000
6869	female	1948-06-17	st pietersberg, stelsel slavante	176455	315318	1945-12-29	Enkhuizen	149000	524000
7025	female	1946-05-17	keerderberg midden (II holstraat voogdij gesticht)	180351	315694	1943-12-30	Beemster (ZO)	125000	503000
7978	female	1953-03-08	ravenbos I	185225	320920	1951-01-05	Luik	151200	301400
8009	female	1946-09-12	plenkert I, valkenburg	185969	319481	1945-02-16	Helmond, in zuid-willemsvaart bij sluis	176000	388000
8464	female	1946-05-08	leraarsgroeve, in het geuldal	182000	320350	1945-12-25	Rijnsaterwoude, aan Brasemermeer	106000	468000
15247	female	1955-11-07	Grot te Furfooz bij Dinant	106100	274600	1955-08-14	Reeuwijk	110000	451000
16764	female	1956-02-01	Grotte de Chavaux te Godine-sur-meuse	106600	284900	1954-04-17	Reeuwijk	110000	451000
19728	female	1956-08-26	kollum, church	206000	588000	1955-07-30	Denee, 23 km t ZW van Namen, steengroeve	105000	312000
19754	female	1956-12-28	kollum, church	206000	588000	1956-07-28	Fiestel 232, kreis Lübeck	449500	679800
19870	female	1969-04-26	kollum, church	206000	588000	1958-07-23	Sanslot Zulfe (17 km t N van Marl Kreis Diepholz)	387300	519800
20763	female	1955-11-10	keerderberg midden (II holstraat voogdij gesticht)	180351	315694	1955-01-05	Ooltgensplaat	83000	411000
21206	female	1957-04-15	cluisberg, bemelen	182020	318020	1956-01-10	Vught	149000	407000
21287	female	1957-06-20	groeve schenk	181680	320395	1957-01-03	Oostzaan, haal 1	121000	495000
21416	female	1958-07-01	st pietersberg, stelsel slavante	176455	315318	1957-01-06	Zaandam/heemskerk	115000	495000
21930	female	1961-10-24	kollum, church	206000	588000	1961-07-25	Bremer-Nord	380000	507000
21955	female	1962-01-05	kollum, church	206000	588000	1961-07-25	Warstein (Biesteinhohle, Kr. Arnsberg	377600	444900
24414	female	1960-05-01	Grotte de Chavaux te Godine-sur-meuse	106600	284900	1959-12-12	berlikum, church	173000	584000
26371	female	1966-09-05	Rochefort (foute coord?)	100000	290000	1961-03-12	Broek in Waterland	128000	494000
M2588	female	1972-03-15	beetgum, church	175000	583000	1967-07-29	Neuenhaus, Grafs. Bentheim	265200	507200
z50530	female	1967-03-29	Westelijke Eifel	324500	244500	1966-11-21	Noord-Brabant	149000	413000
2167	male	1968-03-17	wommels, church	169000	569000	1963-07-24	Antfeld, Krilon	371700	363700
3631	male	1945-09-08	st pietersberg, zuidelijk complex	176455	315318	1941-01-07	Enkhuizen	149000	524000
5395	male	1944-04-24	st pietersberg, stelsel zonneberg	176455	315318	1942-12-22	Overasselt	183000	419000
5398	male	1943-05-15	plenkert I, valkenburg	185969	319481	1942-12-23	Lemmer	176000	540000
5974	male	1951-06-02	groeve schenk	181680	320395	1951-03-02	Vught	149000	407000
6018	male	1944-04-20	leraarsgroeve, in het geuldal	182000	320350	1942-12-25	Stein	182000	331000
6057	male	1946-12-10	st pietersberg, zuidelijk complex	176455	315318	1942-12-28	Boekhoute (Hoeve kakebeek)	34600	358300
6331	male	1944-03-25	st pietersberg, stelsel slavante	176455	315318	1943-12-28	De born, kasteel Wolfrath	184000	338000
6335	male	1946-07-11	st pietersberg, stelsel slavante	176455	315318	1943-12-28	Hoorn	134000	517000
6747	male	1946-04-09	de hel	180230	314340	1945-02-27	Ens, noord-oost-polder	185000	517000
7836	male	1948-03-18	st pietersberg, caestert	176520	313200	1947-12-30	Lith ad maas	159000	424000
8088	male	1946-06-22	st pietersberg, zuidelijk complex	176455	315318	1945-02-22	Volendam	134000	501000
8590	male	1951-12-05	st pietersberg, caestert	176520	313200	1945-12-27	St. Oedenrode, directie NV Od staalwerk	159000	398000
9064	male	1952-12-02	st pietersberg, stelsel slavante	176455	315318	1946-12-28	Oostzaan, haal 1	121000	495000
9100	male	1949-07-25	st pietersberg, stelsel slavante	176455	315318	1946-12-28	Purmerend	128000	503000
19261	male	1954-03-29	st pietersberg, stelsel slavante	176455	315318	1953-01-06	Den Bosch	151000	411000
19641	male	1958-06-16	kollum, church	206000	588000	1955-07-30	Bramsche, mulenst 1, kr. Osnabruck	392100	514500
19758	male	1958-03-22	kollum, church	206000	588000	1956-07-28	Vernirs, grotte de Remouchamps	100900	311150
19879	male	1959-08-12	kollum, church	206000	588000	1958-07-23	Dehme bij Bad Öeynhausen Minder	366100	491100
20689	male	1958-01-20	boschgrot sibbe/Vallenburg	186590	318010	1955-01-04	Vught	149000	407000
21061	male	1956-05-08	riesenberg	180190	314000	1956-01-07	Den Bosch	151000	411000
21063	male	1956-08-27	riesenberg	180190	314000	1956-01-07	Uikhoven	179400	326500
M2416	male	1968-04-11	goutum, church	184000	577000	1966-07-26	marl, Post Lemforde, Kreis diepholz/nied	303170	409400
M2457	male	1966-10-18	oosterend, church	202000	557000	1966-07-28	Munster, stationplein	324500	431300
